# Supplementary material for: Imparting scalephobicity with rational microtexturing of soft materials
Source: Sci Adv. 2023 Dec 20;9(51):eadj0324. doi: 10.1126/sciadv.adj0324 (PMC10732533; doi:10.1126/sciadv.adj0324)
Supplement: Supplementary file 2 — Movies S1 to S7 [file sciadv.adj0324_movies_s1_to_s7.zip]

Archive with 7 entries (7 files):
- adj0324_Movie_S1.mp4
- adj0324_Movie_S2.mp4
- adj0324_Movie_S3.mp4
- adj0324_Movie_S4.mp4
- adj0324_Movie_S5.mp4
- adj0324_Movie_S6.mp4
- adj0324_Movie_S7.mp4
